# Supplementary material for: Distribution of the invasive bryozoan Schizoporella japonica in Great Britain and Ireland and a review of its European distribution
Source: Biol Invasions. 2017 Apr 28;19(8):2225–35. doi: 10.1007/s10530-017-1440-2 (PMC5529492; doi:10.1007/s10530-017-1440-2)
Supplement: Supplementary file 1 — Supplementary material 1 (XLSX 52 kb) [file 10530_2017_1440_MOESM1_ESM.xlsx]

## Sheet: List of supplementary material
Supplementary material
S1	Presence and absence records of Schizoporella japonica in Europe
S2	Presence records of Schizoporella japonica in Europe
Recommended Citation of this material
Please consider using the following citation for this material:
Loxton J, Wood CA, Bishop JDD, Porter JS, Spencer Jones M, Nall CR (2017) Distribution of the invasive bryozoan Schizoporella japonica in Great Britain and Ireland and a review of its European distribution. Biological Invasions. doi:10.1007/s10530-017-1440-2

## Sheet: S1
S1: Presence/Absence of Schizoporella japonica at 231 sites on the coasts of Great Britain, Ireland, Isle of Man, Norway, France and Portugal in 2009-2016
Location	Country	Latitude	Longitude	Presence/Absence (P/A)	Date first seen (P) or Last visited (A)	Surveyor(s)	Type of survey d	Reference
Newlyn	England	50.1034	-5.54749	A	2014-11-09	JDDB/CAW	RAS	Wood et al. 2015b
Falmouth 1	England	50.1508	-5.06076	A	2013-09-02	JDDB/CAW/LR	RAS	Wood et al. 2015b
Falmouth 2	England	50.1526	-5.06227	A	2013-09-02	JDDB/CAW/LR	RAS	Wood et al. 2015b
Falmouth 3	England	50.1539	-5.06539	A	2013-09-02	JDDB/CAW/LR	RAS	Wood et al. 2015b
Falmouth 4	England	50.1644	-5.08436	A	2013-09-03	JDDB/CAW/LR	RAS	Wood et al. 2015b
Falmouth 5	England	50.1782	-5.05226	A	2013-09-03	JDDB/CAW/LR	RAS	Wood et al. 2015b
Plymouth 1	England	50.3638	-4.16812	A	2013-09-04	JDDB/CAW/LR	RAS	Wood et al. 2015b
Plymouth 2	England	50.3667	-4.1555	P	2013-10-04	JDDB/CAW/AY	RAS	Wood et al. 2015b
Plymouth 3	England	50.3634	-4.15216	P	2012-11-28	JDDB/CAW/AY	RAS	Bishop et al. 2015
Plymouth 4	England	50.3694	-4.13276	A	2013-09-01	JDDB/CAW	RAS	Wood et al. 2015b
Plymouth 5a	England	50.3649	-4.13105	P	2009-11-05	JDDB
Plymouth 5	England	50.3649	-4.13105	A	2013-09-01	JDDB/CAW	RAS	Wood et al. 2015b
Plymouth 6	England	50.3589	-4.12127	A	2013-09-02	JDDB/CAW/LR	RAS	Wood et al. 2015b
Salcombe	England	50.2393	-3.76591	A	2014-08-28	JDDB/CAW/HJ	RAS	Wood et al. 2015b
Dartmouth 1	England	50.3584	-3.57709	A	2014-09-03	JDDB/CAW/HJ	RAS	Wood et al. 2015b
Dartmouth 2	England	50.3656	-3.5776	A	2014-09-03	JDDB/CAW/HJ	RAS	Wood et al. 2015b
Dartmouth 3	England	50.3508	-3.57211	A	2014-09-03	JDDB/CAW/HJ	RAS	Wood et al. 2015b
Torbay 1	England	50.3998	-3.50851	A	2013-07-18	JDDB/CAW/AY	RAS	Wood et al. 2015b
Torbay 2	England	50.4597	-3.52906	A	2013-07-18	JDDB/CAW/AY	RAS	Wood et al. 2015b
Exmouth	England	50.6179	-3.42362	A	2014-09-12	CAW	RAS	Wood et al. 2015b
Portland	England	50.5726	-2.45239	A	2013-11-29	JDDB/CAW	RAS	Wood et al. 2015b
Weymouth	England	50.6075	-2.45086	A	2014-09-26	JDDB/CAW/AY	RAS	Wood et al. 2015b
Poole	England	50.7113	-1.98351	A	2014-09-26	JDDB/CAW/AY	RAS	Wood et al. 2015b
Lymington	England	50.7512	-1.52746	A	2014-09-25	JDDB/CAW/AY	RAS	Wood et al. 2015b
Southampton 1	England	50.8742	-1.40121	A	2014-09-25	JDDB/CAW/AY	RAS	Wood et al. 2015b
Southampton 2	England	50.895	-1.40472	A	2014-09-23	JDDB/CAW/AY	RAS	Wood et al. 2015b
Southampton 3	England	50.8964	-1.39048	A	2014-09-25	JDDB/CAW/AY	RAS	Wood et al. 2015b
Southampton 4	England	50.8524	-1.31134	A	2014-09-24	JDDB/CAW/AY	RAS	Wood et al. 2015b
Cowes 1	England	50.7617	-1.29536	A	2014-09-24	JDDB/CAW/AY	RAS	Wood et al. 2015b
Cowes 2	England	50.7514	-1.29139	A	2014-09-24	JDDB/CAW/AY	RAS	Wood et al. 2015b
Gosport 1	England	50.7909	-1.11761	A	2014-10-06	JDDB/CAW/AY	RAS	Wood et al. 2015b
Gosport 2	England	50.7984	-1.11924	A	2014-08-08	JDDB/CAW/AY	RAS	Wood et al. 2015b
Gosport 3	England	50.8028	-1.12268	A	2014-08-08	JDDB/CAW/AY	RAS	Wood et al. 2015b
Portsmouth	England	50.8423	-1.09951	A	2014-09-19	JDDB/CAW/LR	RAS	Wood et al. 2015b
Southsea	England	50.7915	-1.03457	A	2014-08-07	JDDB/CAW/AY	RAS	Wood et al. 2015b
Shoreham	England	50.8311	-0.234041	A	2014-08-07	JDDB/CAW/AY	RAS	Wood et al. 2015b
Brighton	England	50.8108	-0.101773	A	2014-08-07	JDDB/CAW/AY	RAS	Wood et al. 2015b
Newhaven	England	50.7867	0.0535899	A	2014-08-06	JDDB/CAW/AY	RAS	Wood et al. 2015b
Eastbourne	England	50.795	0.328321	A	2014-08-06	JDDB/CAW/AY	RAS	Wood et al. 2015b
Dover	England	51.1188	1.31029	A	2014-08-06	JDDB/CAW/AY	RAS	Wood et al. 2015b
Ramsgate	England	51.3314	1.41969	A	2014-08-05	JDDB/CAW/AY	RAS	Wood et al. 2015b
Gillingham	England	51.3967	0.560301	A	2014-08-05	JDDB/CAW/AY	RAS	Wood et al. 2015b
Chatham	England	51.4039	0.533158	A	2014-08-04	JDDB/CAW/AY	RAS	Wood et al. 2015b
Burnham-on-Crouch	England	51.6287	0.803375	A	2015-07-10	JDDB/CAW/LR	RAS	Wood et al. 2016
Bradwell-on-Sea	England	51.7325	0.884957	A	2015-07-09	JDDB/CAW/LR	RAS	Wood et al. 2016
Tollesbury	England	51.7578	0.849574	A	2015-07-09	JDDB/CAW/LR	RAS	Wood et al. 2016
Walton-on-the-Naze	England	51.8631	1.25596	A	2015-07-08	JDDB/CAW/LR	RAS	Wood et al. 2016
Levington	England	51.9956	1.27137	A	2015-07-08	JDDB/CAW/LR	RAS	Wood et al. 2016
Lowestoft 1	England	52.4722	1.75107	A	2015-07-07	JDDB/CAW/LR	RAS	Wood et al. 2016
Lowestoft 2	England	52.4747	1.71786	A	2015-07-07	JDDB/CAW/LR	RAS	Wood et al. 2016
Grimsby	England	53.5781	-0.0678921	A	2016-07-18	JDDB/CAW/CRN	RAS
Hull	England	53.7396	-0.337872	A	2016-07-19	JDDB/CAW/CRN	RAS
Scarborough	England	54.2836	-0.388491	A	2016-07-19	JDDB/CAW/CRN	RAS
Whitby	England	54.4834	-0.611393	A	2016-07-19	JDDB/CAW/CRN	RAS
Hartlepool	England	54.6925	-1.2012	A	2016-07-20	JDDB/CAW/CRN	RAS
Sunderland	England	54.9188	-1.36728	A	2016-07-20	JDDB/CAW/CRN	RAS
North Shields	England	54.9954	-1.45157	A	2016-07-21	JDDB/CAW/CRN	RAS
S. Northumberland	England	55.1193	-1.49535	P	2016-07-21	JDDB/CAW/CRN	RAS
Amble	England	55.3365	-1.5851	A	2016-07-22	JDDB/CAW/CRN	RAS
Eyemouth	Scotland	55.8712	-2.08742	A	2013-04-01	JL/JSP	SS
Port Edgar Marina & Sailing School	Scotland	55.9948	-3.41134	A	2012-09-18	JL/JSP	SS
Anstruther Marina	Scotland	56.2219	-2.69893	A	2012-09-18	JL/JSP	SS
Arbroath Marina	Scotland	56.556	-2.5838	A	2012-09-22	JL/JSP	SS
Peterhead Bay Marina	Scotland	57.4957	-1.79129	P	2012-11-13	JL/JM/JSP	SS
Banff	Scotland	57.6696	-2.5225	A	2012-11-13	JL/JM/JSP	SS
White Hills Harbour	Scotland	57.6804	-2.57825	A	2012-11-13	JL/JM/JSP	SS
Portnockie Harbour	Scotland	57.7046	-2.86211	P	2012-11-13	JL/JM/JSP	SS
Findochty Harbour	Scotland	57.6978	-2.90496	A	2012-11-13	JL/JM/JSP	SS
Lossiemouth	Scotland	57.7243	-3.28163	A	2012-11-13	JL/JM/JSP	SS
Inverness Marina	Scotland	57.4926	-4.2347	A	2012-08-30	CRN	RAS
Seaport Marina (Inverness)	Scotland	57.4941	-4.2335	A	2012-11-13	JL/JM/JSP	SS
Avoch	Scotland	57.5672	-4.1672	A	2012-08-31	CRN	RAS
Fortrose	Scotland	57.5788	-4.1339	A	2012-08-31	CRN	RAS
Cromarty	Scotland	57.6831	-4.03799	P	2012-08-30	CRN	RAS	Nall et al. 2015
Invergordon	Scotland	57.6858	-4.16809	P	2012-08-31	CRN	RAS	Nall et al. 2015
Balintore	Scotland	57.7539	-3.9122	A	2012-09-01	CRN	RAS
Helmsdale	Scotland	58.1149	-3.6469	A	2012-09-21	CRN	RAS
Lybster	Scotland	58.2961	-3.2902	A	2012-08-23	CRN	RAS
Wick	Scotland	58.4391	-3.0835	A	2012-08-16	CRN	RAS
Stroma	Scotland	58.6701	-3.1176	A	2012-07-27	CRN	RAS
Burwick	Scotland	58.74	-2.965	A	2012-08-08	CRN	RAS
St. Margret's Hope	Scotland	58.8322	-2.9621	A	2012-08-08	CRN	RAS
Scapa	Scotland	58.9565	-2.97129	P	2014-07-17	Orkney MEU	RAS	DASSH
St Mary's Holm	Scotland	58.8967	-2.9083	A	2012-08-08	CRN	RAS
Kirkwall Marina	Scotland	58.9872	-2.95826	P	2011-09-01	JL/JSP	SS
Kirkwall Hatson	Scotland	59	-2.97478	P	2012-08-08	CRN	RAS	Nall et al. 2015
Tingwall	Scotland	59.0897	-3.0403	A	2012-08-06	CRN	RAS
Fair Isle	Scotland	59.5382	-1.60413	A	2012-06-28		RAS	Collin et al. 2015
Westray Pierowall	Scotland	59.3233	-2.975	P	2012-08-09	CRN	RAS	Nall et al. 2015
Westray Rapness	Scotland	59.2483	-2.8583	A	2012-08-09	CRN	RAS
Stromness Marina	Scotland	58.9638	-3.29579	P	12/02/2011	JL	SS
Stromness intertidal natural substratec	Scotland	58.9602	-3.29969	P	2014-08-13	JL/CRN	SS
Stromness Polestar	Scotland	58.959	-3.29939	P	2012-08-07	CRN	RAS	Nall et al. 2015
Houton	Scotland	58.9172	-3.18506	P	2014-07-16	Orkney MEU	RAS	DASSH
Hoy Lyness Harbour	Scotland	58.8367	-3.19	A	2012-08-10	CRN	RAS
Hoy Lyness (Pelamis wave device)b	Scotland	58.8367	-3.19	P	2014-04-20	CRN	RAS
Hoy Longhope	Scotland	58.8011	-3.2042	A	2012-08-10	CRN	RAS
Virkie	Scotland	59.8848	-1.28643	A	2013-05-28		RAS	Collin et al. 2015
Aithsvoe	Scotland	60.0414	-1.21004	A	2012-12-07	JL/JSP	SS
Bressay	Scotland	60.1512	-1.11597	A	2012-12-07	JL/JSP	SS
Lerwick: Victoria Pierc	Scotland	60.1539	-1.1413	P	2012-06-26	JSP	RAS	Collin et al. 2015
Lerwick: Gremista Marina	Scotland	60.1691	-1.16217	P	2012-09-01	JL/JSP	SS
Symbister	Scotland	60.3417	-1.02673	A	2012-12-06	JL/JSP	SS
Out Skerries	Scotland	60.4227	-0.751635	A	2012-08-17		RAS	Collin et al. 2015
Hamnavoe	Scotland	60.5022	-1.10722	A	2012-12-07	JL/JSP	SS
Burravoe	Scotland	60.4976	-1.04267	P	2012-09-01	JL/JSP	SS
Mid Yell	Scotland	60.6043	-1.06915	A	2012-12-06	JL/JSP	SS
Cullivoe	Scotland	60.6986	-0.996194	P	2014-08-14	JSP	RAS
Baltasound	Scotland	60.7599	-0.840025	A	2012-12-06	JL/JSP	SS
Collafirth	Scotland	60.5404	-1.34958	P	2013-06-13	JSP	RAS	Collin et al. 2015
Ulsta	Scotland	60.497	-1.15826	A	2012-12-06	JL/JSP	SS
Sullom Voe	Scotland	60.4468	-1.2738	A	2013-05-21		RAS	Collin et al. 2015
Brae	Scotland	60.3917	-1.36543	P	2013-05-24	JSP	RAS	Collin et al. 2015
Roe Sound	Scotland	60.3791	-1.38705	A	2012-08-19		RAS	Collin et al. 2015
Voe Marina	Scotland	60.3514	-1.27235	A	2012-12-06	JL/JSP	SS
Aith Marina	Scotland	60.2875	-1.37741	A	2012-12-06	JL/JSP	SS
Walls	Scotland	60.2265	-1.56258	A	2013-09-18		RAS	Collin et al. 2015
Skeld	Scotland	60.1857	-1.43746	A	2012-09-18		RAS	Collin et al. 2015
Scalloway: Port Arthur	Scotland	60.1349	-1.28441	A	2013-05-07		RAS	Collin et al. 2015
East Voe	Scotland	60.137	-1.26777	A	2013-05-08		RAS	Collin et al. 2015
Bridgeend	Scotland	60.0812	-1.33214	A	2012-12-07	JL/JSP	SS
Gills Bay	Scotland	58.6382	-3.1611	A	2012-08-24	CRN	RAS
Scrabster Marina	Scotland	58.6115	-3.55034	A	2014-08-12	JL	SS
Scrabster Harbour	Scotland	58.6111	-3.54568	P	2012-08-21	CRN	RAS	Nall et al. 2015
Kinlochbervie	Scotland	58.4583	-5.065	A	2012-08-27	CRN	RAS
Miavaig pontoon	Scotland	58.2018	-6.95327	A	2014-08-31	JL	SS
Horgabost pontoon	Scotland	57.8652	-6.9749	A	2014-08-31	JL	SS
Leverburgh Marina	Scotland	57.7671	-7.02661	A	2014-08-31	JL	SS
Ullapool	Scotland	57.8954	-5.15785	A	2012-08-26	JSP/MSJ	SS
Kishorn Port	Scotland	57.3931	-5.63898	P	2015-11-10	JL	SS
Kyle of Lochalsh	Scotland	57.2797	-5.71708	A	2014-08-27	JL	SS
Portree Harbour	Scotland	57.4154	-6.19629	A	2014-08-27	JL	SS
Sconser pontoon (Marine Harvest)	Scotland	57.3143	-6.1114	A	2014-08-27	JL	SS
Mallaig Marina	Scotland	57.0078	-5.82619	P	2014-08-27	JL	SS
Tobermory Marina	Scotland	56.6201	-6.06697	P	2013-08-01	JL	SS
Kilmelford Yacht Haven	Scotland	56.2566	-5.49196	A	2012-10-26	JL/JSP	SS
Croabh Yacht Haven	Scotland	56.2107	-5.55767	P	2012-03-23	CRN	RAS	Nall et al. 2015
Ardfern Yacht Centre	Scotland	56.1826	-5.53065	A	2012-10-26	JL/JSP	SS
Tarbert Marina	Scotland	55.8662	-5.41105	A	2012-10-26	JL/JSP	SS
Portavadie	Scotland	55.8748	-5.31312	P	2012-10-26	JL/JSP	SS
Inverkip	Scotland	55.9103	-4.87596	A	2012-10-26	JL/JSP	SS
Largs Yacht Haven	Scotland	55.7739	-4.85896	A	2012-06-01	JL/JSP	SS
Troon Yacht Haven	Scotland	55.5457	-4.67683	A	2012-12-12	JL	SS
Maidens	Scotland	55.3343	-4.82405	A	2012-12-01	JL/JSP	SS
Stranraer	Scotland	54.9071	-5.02995	A	2012-12-12	JL	SS
Kirkcudbright Sailing Club	Scotland	54.838	-4.0558	A	2012-12-12	JL	SS
Maryport	England	54.7141	-3.50775	A	2015-09-04	JDDB/CAW/RC	RAS	Wood et al. 2016
Whitehaven	England	54.5503	-3.59073	A	2015-09-03	JDDB/CAW/RC	RAS	Wood et al. 2016
Douglas	Isle of Man	54.147	-4.47265	P	2014-04-04	EJC	RAS	pers comms. Elizabeth Cottier-Cook
Fleetwood	England	53.9155	-3.0133	A	2015-09-03	JDDB/CAW/RC	RAS	Wood et al. 2016
Liverpool	England	53.3905	-2.98433	A	2015-09-04	JDDB/CAW/RC	RAS	Wood et al. 2016
Rhyl river mouth	Wales	53.3139	-3.5095	A	2011-07-04	AC/GA/RH/DC	RAS	Monnington et al. 2011
Deganwy Quays	Wales	53.2915	-3.82758	A	2014-06-11	JDDB/CAW/AY	RAS	Wood et al. 2015a
Conwy Quays	Wales	53.2917	-3.83994	A	2014-06-11	JDDB/CAW/AY	RAS	Wood et al. 2015a
Port Penrhyn	Wales	53.2346	-4.11112	A	2011-07-04	AC/GA/RH/DC	RAS	Monnington et al. 2011
Holyhead Marina	Wales	53.3204	-4.64346	P	2010-05-01		SS	Ryland et al. 2014; Sambrook et al. 2014
Port Dinorwic	Wales	53.1859	-4.21016	A	2014-06-12	JDDB/CAW/AY	RAS	Wood et al. 2015a
Victoria Dock	Wales	53.1432	-4.27653	A	2014-06-12	JDDB/CAW/AY	RAS	Wood et al. 2015a
Hafan Pwllheli	Wales	52.8866	-4.40741	A	2014-06-12	JDDB/CAW/AY	RAS	Wood et al. 2015a
Aberystwyth Marina	Wales	52.4099	-4.08713	A	2014-06-13	JDDB/CAW/AY	RAS	Wood et al. 2015a
Milford Marina	Wales	51.7115	-5.03798	A	2014-07-03	JDDB/CAW/AY	RAS	Wood et al. 2015a
Neyland Marina	Wales	51.7106	-4.94205	A	2014-07-03	JDDB/CAW/AY	RAS	Wood et al. 2015a
Pembroke Dock	Wales	51.6976	-4.95536	A	2014-07-04	JDDB/CAW/AY	RAS	Wood et al. 2015a
Burry Port Harbour	Wales	51.68	-4.24952	A	2014-07-02	JDDB/CAW/AY	RAS	Wood et al. 2015a
Swansea Marina	Wales	51.6154	-3.93929	A	2014-07-02	JDDB/CAW/AY	RAS	Wood et al. 2015a
Swansea Yacht Club	Wales	51.6181	-3.9327	A	2014-07-02	JDDB/CAW/AY	RAS	Wood et al. 2015a
Penarth Marina	Wales	51.4449	-3.17482	A	2014-07-01	JDDB/CAW/AY	RAS	Wood et al. 2015a
Cardiff Marina	Wales	51.4477	-3.18556	A	2014-07-01	JDDB/CAW/AY	RAS	Wood et al. 2015a
Cardiff Yacht Club	Wales	51.4579	-3.174	A	2014-07-01	JDDB/CAW/AY	RAS	Wood et al. 2015a
Bristol	England	51.4894	-2.76038	A	2015-09-23	CAW	RAS	Wood et al. 2016
Watchet	England	51.1826	-3.32818	A	2014-06-30	JDDB/CAW/AY	RAS	Wood et al. 2015b
Crookhaven Harbour	Ireland	51.4693	-9.72608	A	2015-10-20	JL	SS
Schull Harbour	Ireland	51.5248	-9.54387	A	2015-10-20	JL	SS
Baltimore Pontoons	Ireland	51.4838	-9.3746	A	2015-10-20	JL	SS
Courtmacsherry Harbour	Ireland	51.6359	-8.71063	A	2015-10-20	JL	SS
Castlepark Marina	Ireland	51.6971	-8.51609	A	2015-10-21	JL	SS
Trident Hotel Marina	Ireland	51.701	-8.51797	A	2015-10-21	JL	SS
Kinsale Yacht Club	Ireland	51.7025	-8.51874	A	2015-10-21	JL	SS
Salve Marina	Ireland	51.8054	-8.29567	A	2015-10-22	JL	SS
Crosshaven Boat Yard Marina	Ireland	51.8048	-8.30108	A	2015-10-22	JL	SS
Royal Cork Yacht Club	Ireland	51.805	-8.30427	A	2015-10-22	JL	SS
Cork Harbour Marina	Ireland	51.8987	-8.46296	A	2015-10-22	JL	SS
Kilmore Quay Marina	Ireland	52.1722	-6.58794	A	2015-10-26	JL	SS
Greystones Marina	Ireland	53.1523	-6.06638	P	2015-10-26	JL	SS
Dun Laoghaire Marina	Ireland	53.2975	-6.1359	A	2015-10-26	JL	SS
Poolbeg Marina	Ireland	53.3439	-6.21657	A	2015-10-27	JL	SS
Howth Yacht Club	Ireland	53.389	-6.06701	A	2015-10-27	JL	SS
Malahide Marina	Ireland	53.4549	-6.15241	A	2015-10-27	JL	SS
Carlingford Marina	Ireland	54.0514	-6.19143	A	2015-10-27	JL	SS
Strangford Village	NI	54.3726	-5.55508	A	2015-04-03	JL	SS
Portaferry Marina	NI	54.3805	-5.54972	A	2015-04-03	JL	SS
Down Cruising Club pontoon	NI	54.491	-5.64914	A	2015-04-03	JL	SS
Bangor Marina	NI	54.6644	-5.66951	A	2015-04-03	JL	SS
Carrickfergus	NI	54.7106	-5.81385	A	2015-04-03	JL	SS
Glenarm Marina	NI	54.9695	-5.95156	A	2015-04-03	JL	SS
Ballycastle Marina	NI	55.2064	-6.23927	A	2015-04-04	JL	SS
Portrush	NI	55.206	-6.65748	A	2015-04-04	JL	SS
Foyle Pontoon, Londonderry	NI	55.0065	-7.31835	A	2015-04-04	JL	SS
Lough Swilly	Ireland	55.0877	-7.47999	A	2015-04-04	JL	SS
Rossaveal	Ireland	53.2674	-9.56103	A	2015-04-09	JL	SS
Galway	Ireland	53.2691	-9.04958	A	2015-04-08	JL	SS
Kilrush Marina	Ireland	52.6347	-9.49451	A	2015-04-08	JL	SS
Fenit Harbour & Marina	Ireland	52.2708	-9.8625	A	2015-04-08	JL	SS
Dingle Marina	Ireland	52.1383	-10.278	A	2015-04-08	JL	SS
Cahirsiveen Marina	Ireland	51.9477	-10.2329	A	2015-04-08	JL	SS
Portmagee	Ireland	51.8862	-10.3667	A	2015-04-08	JL	SS
Dromquinna Manor, Kenmare	Ireland	51.8696	-9.64204	A	2015-10-19	JL	SS
Lawrence Cove Marina, Bere Island	Ireland	51.6342	-9.82617	A	2015-10-19	JL	SS
Crouesty-Arzon	France	47.5433	-2.89516	A	2013-07-25	JDDB/CAW	RAS
Trinite-sur-Mer Marina	France	47.5898	-3.0259	A	2013-07-25	JDDB/CAW	RAS
Port Haliguen, Quiberon	France	47.488	-3.10167	A	2013-07-22	JDDB/CAW	RAS
Etel Marina	France	47.659	-3.20742	A	2013-07-26	JDDB/CAW	RAS
Concarneau	France	47.8706	-3.91432	A	2013-07-26	JDDB/CAW	RAS
Crozon-Morgat	France	48.2246	-4.49497	A	2013-07-24	JDDB/CAW	RAS	Bishop et al. 2014
Port Camaret	France	48.28	-4.5959	A	2013-07-24	JDDB/CAW	RAS	Bishop et al. 2014
Chateau de Brest	France	48.3791	-4.48951	A	2013-07-23	JDDB/CAW	RAS	Bishop et al. 2014
Moulin Blanc	France	48.3937	-4.43144	A	2013-07-23	JDDB/CAW	RAS	Bishop et al. 2014
Port de L'Aber Wrac'h	France	48.5988	-4.5616	A	2013-07-23	JDDB/CAW	RAS	Bishop et al. 2014
Bloscon Marina, Roscoff	France	48.716	-3.96587	A	2013-07-22	JDDB/CAW	RAS
Port Trebeurden	France	48.7703	-3.58696	A	2013-07-22	JDDB/CAW	RAS	Bishop et al. 2014
Perros Guirec	France	48.8047	-3.44132	A	2013-07-22	JDDB/CAW	RAS	Bishop et al. 2014
Bergen	Norway	60.3994	5.31229	A	2014-07-01	JSP/MSJ	RAS	Porter et al. 2015
Florø	Norway	61.6013	5.03561	P	2014-06-30	JSP/MSJ	RAS	Porter et al. 2015
Ålesund, Brunholmkaia	Norway	62.4738	6.15543	P	2014-07-01	JSP/MSJ	RAS	Porter et al. 2015
Kristiansund, Vaagakaia	Norway	63.1135	7.73284	P	2014-07-02	JSP/MSJ	RAS	Porter et al. 2015
Trondheim, Ytre Havna	Norway	63.4386	10.3996	A	2014-07-04	JSP/MSJ	RAS	Porter et al. 2015
Hitratunnellen, Hamnskjela	Norway	63.4989	9.12856	A	2014-07-16	JSP/MSJ	RAS	Porter et al. 2015
Skarnsundet	Norway	63.8762	11.0449	A	2014-07-10	JSP/MSJ	RAS	Porter et al. 2015
Cascais	Portugal	38.693	-9.41675	A	2016-05-19	JL	SS
Peniche	Portugal	39.3519	-9.37691	A	2015-07-15	JL	SS
Pavoa de Varzim	Portugal	41.3713	-8.76512	A	2015-05-19	JL/ IC	SS
Notes:
aindicates found to be present on this date only, but not subsequent inspections.
b indicates found on the Pelamis wave device.
c indicates found on natural substrate in the intertidal rocky shoreline.
Additional surveyors: LR = Lisa Rennocks, AY = Anna Yunnie, HJ = Helen Jenkins, RC = Ruth Crundwell, AC= Ashley Cordingley, GA= Gwen Alun, RH= Rohan Holt, DC= Daniel Crook, JM= James Mair, EJC= Elizabeth Cook, Orkney MEU= Orkney Marine Environmental Unit, IC = Ian Campbell
d Type of survey. RAS indicates Rapid Assessment Survey with S. japonica as one of the target species. SS indicates survey specifically targetting S. japonica.

## Sheet: S2
S2: Presence of Schizoporella japonica at 35 sites, out of 231 surveyed, on the coasts of Great Britain, Ireland, Isle of Man, Norway, France and Portugal in 2009-2016
	Location	Country	Latitute	Longitude	Earliest recorded sighting	Surveyor(s)	Reference
1	Plymouth 2	England	50.3667	-4.1555	2013-10-04	JDDB/CAW/AY	Wood et al. 2015b
2	Plymouth 3	England	50.3634	-4.15216	2012-11-28	JDDB/CAW/AY	Bishop et al. 2015
3	Plymouth 5a	England	50.3652	-4.13091	2009-11-05	JDDB
4	Peterhead Bay Marina	Scotland	57.4957	-1.79129	2012-11-13	JL/JM/JSP
5	Portnockie Harbour	Scotland	57.7046	-2.86211	2012-11-13	JL/JM/JSP
6	Cromarty	Scotland	57.6831	-4.03799	2012-08-30	CRN	Nall et al. 2015
7	Invergordon	Scotland	57.6858	-4.16809	2012-08-31	CRN	Nall et al. 2015
8	Scapa	Scotland	58.9565	-2.97129	2014-07-17	Orkney MEU	DASSH
9	Kirkwall Marina	Scotland	58.9872	-2.95826	2011-09-01	JL/JSP
10	Kirkwall Hatson	Scotland	59	-2.97478	2012-08-08	CRN	Nall et al. 2015
11	Westray Pierowall	Scotland	59.3233	-2.975	2012-08-09	CRN	Nall et al. 2015
12	Stromness Marina	Scotland	58.9638	-3.29579	12/02/2011	JL
13	Stromness intertidal natural substratec	Scotland	58.9602	-3.29969	2014-08-13	JL/CRN
14	Stromness Polestar	Scotland	58.959	-3.29939	2012-08-07	CRN	Nall et al. 2015
15	Houton	Scotland	58.9172	-3.18506	2014-07-16	Orkney MEU	DASSH
16	Hoy Lyness (Pelamis wave device)b	Scotland	58.8367	-3.19	2014-04-20	CRN
17	Lerwick: Victoria Pierc	Scotland	60.1539	-1.1413	2012-06-26	JSP	Collin et al. 2015
18	Lerwick: Gremista Marina	Scotland	60.1691	-1.16217	2012-09-01	JL/JSP
19	Burravoe	Scotland	60.4976	-1.04267	2012-09-01	JL/JSP
20	Cullivoe	Scotland	60.6986	-0.996194	2014-08-14	JSP
21	Collafirth	Scotland	60.5404	-1.34958	2013-06-13	JSP	Collin et al. 2015
22	Brae	Scotland	60.3917	-1.36543	2013-05-24	JSP	Collin et al. 2015
23	Scrabster Harbour	Scotland	58.6111	-3.54568	2012-08-21	CRN	Nall et al. 2015
24	Kishorn Port	Scotland	57.3931	-5.63898	2015-11-10	JL
25	Mallaig Marina	Scotland	57.0078	-5.82619	2014-08-27	JL
26	Tobermory Marina	Scotland	56.6201	-6.06697	2013-08-01	JL
27	Croabh Yacht Haven	Scotland	56.2107	-5.55767	2012-03-23	CRN	Nall et al. 2015
28	Portavadie	Scotland	55.8748	-5.31312	2012-10-26	JL/JSP
29	Douglas	Isle of Man	54.147	-4.47265	2014-04-04	EJC	pers comms. Liz Cook
30	Holyhead Marina	Wales	53.3204	-4.64346	2011-05-01		Ryland et al. 2014; Sambrook et al. 2014.
31	Greystones Marina	Ireland	53.1523	-6.06638	2015-10-26	JL
32	Florø	Norway	61.6013	5.03561	2014-06-30	JSP/MSJ	Porter et al. 2015
33	Ålesund, Brunholmkaia	Norway	62.4738	6.15543	2014-07-01	JSP/MSJ	Porter et al. 2015
34	Kristiansund, Vaagakaia	Norway	63.1135	7.73284	2014-07-02	JSP/MSJ	Porter et al. 2015
35	S. Northumberland	England	55.1193	-1.49535	2016-07-21	JDDB/CAW/CRN
	Notes:
	aindicates found to be present on this date only, but not subsequent inspections.
	b indicates found on the Pelamis wave device.
	c indicates found on natural substrate in the intertidal rocky shoreline.
	Additional surveyors: AY = Anna Yunnie, JM= James Mair, EJC= Elizabeth Cook, Orkney MEU= Orkney Marine Environmental Unit

## Sheet: References
References from tables S1 and S2
Bishop et al. 2014	Bishop JDD, Wood CA, Lévêque L, Yunnie ALE, & Viard F (2014) Repeated rapid assessment surveys reveal contrasting trends in occupancy of marinas by non-indigenous species on opposite sides of the western English Channel. Mar. Pollut. Bull. http://dx.doi.org/10.1016/j.marpolbul.2014.11.043
Bishop et al. 2015	Bishop JDD, Wood CA, Yunnie ALE, & Griffiths CA (2015) Unheralded arrivals: non-native sessile invertebrates in marinas on the English coast. Aquatic Invasions, 10(3), 249-264.
Collin et al. 2015	Collin SB, Tweddle JF, & Shucksmith RJ (2015) Rapid assessment of marine non-native species in the Shetland Islands, Scotland. BioInvasions Records, 4(3), 147-155.
Monnington et al. 2011	Monnington J, Cordingley AP, Alun G, & Jenkins SR (2011) CCW/SOS: Rapid assessment of marinas across Wales for Didemnum vexillum and other non-native marine species, July 2011.
Nall et al. 2015	Nall CR, Guerin AJ, & Cook EJ (2015) Rapid assessment of marine non-native species in northern Scotland and a synthesis of existing Scottish records. Aquatic Invasions, 10(1), 107-121.
Porter et al. 2015	Porter JS, Spencer Jones ME, Kuklinski P, & Rouse S (2015) First records of marine invasive non-native Bryozoa in Norwegian coastal waters from Bergen to Trondheim. Bioinvasions Rec, 4, 157-69.
Ryland et al. 2014	Ryland JS, Holt R, Loxton J, Spencer Jones ME, & Porter JS (2014) First occurrence of the non-native bryozoan Schizoporella japonica Ortmann (1890) in Western Europe. Zootaxa, 3780(3), 481-502.
Sambrook et al. 2014	Sambrook K, Holt RHF, Sharp R, Griffith K, Roche RC, Newstead RG, Wyn G, & Jenkins SR (2014) Capacity, capability and crossborder challenges associated with marine eradication programmes in Europe: The attempted eradication of an invasive non-native ascidian, Didemnum vexillum in Wales, United Kingdom. Marine Policy 48: 51–58, http://dx.doi.org/10.1016/j.marpol.2014.03.018
Wood et al. 2015a	Wood CA, Bishop JDD, & Yunnie ALE (2015a) Comprehensive reassessment of NNS in Welsh marinas. Report to Natural Resources Wales. 42pp
Wood et al. 2015b	Wood CA, Bishop JDD, & Yunnie ALE (2015b) Plotting the current distribution of NNS in English marinas. Report to Natural England and the Bromley Trust. 37pp
Wood et al. 2016	Wood CA, Bishop JDD, Rennocks L, & Crundwell R (2016) RAS 2015: Non-Native Species Rapid Assessment Surveys in English Marinas (E Anglia & W coast). Report to The Bromley Trust. 41pp
